# Supplementary material for: Genome-Wide Identification and Comparative Analysis of RALF Gene Family in Legume and Non-Legume Species
Source: Int J Mol Sci. 2023 May 16;24(10):8842. doi: 10.3390/ijms24108842 (PMC10219148; doi:10.3390/ijms24108842)
Supplement: Supplementary file 1 [file ijms-24-08842-s001.zip › Table S1.xlsx]

## Sheet: Table S1
Supplementary Table S1 Basic informations of non-legume and legume species used in our study.
Species	Chromosome number	Genome size	Gene number	Ploidy levels	Ecotype	Reference	Genome download
Arabidopsis thaliana	5	~135 Mb	27655	Diploid	Col-0	[80]	FTP (ensembl.org)
Glycine max	20	1,115 Mb	56044	Diploid	Wm 82	[58]	FTP (ensembl.org)
Lotus japonicus	6	517.54	28251	Diploid	MG-20	[59]	Phytozome
Medicago truncatula	8	390 Mb	50444	Diploid	A17	[60]	FTP (ensembl.org)
