# Supplementary material for: Genome-Wide Identification and Comparative Analysis of RALF Gene Family in Legume and Non-Legume Species
Source: Int J Mol Sci. 2023 May 16;24(10):8842. doi: 10.3390/ijms24108842 (PMC10219148; doi:10.3390/ijms24108842)
Supplement: Supplementary file 1 [file ijms-24-08842-s001.zip › Table S2.xlsx]

## Sheet: Table S2
Supplementary Table S2 The molecular features of all 94 RALF genes.
No.	Gene Name	Gene ID	DNA Sequence Length		Protein			Predicted Location	Signal Peptide	Named by
			Genome DNA (bp)	CDS (bp)	Length (aa)	Molecular Weight (kDa)	Isoelectric Point
Arabidopsis thaliana
1	AtRALF1	AT1G02900	854	363	120	12.9665	8.25	apoplast	yes	[73]
2	AtRALF2	AT1G23145	386	294	97	11.1111	9.97	apoplast	yes	[73]
3	AtRALF3	AT1G23147	372	273	90	10.2398	9.5	apoplast, extracellular region	yes	[73]
4	AtRALF4	AT1G28270	1239	333	110	12.6615	9.89	apoplast, extracellular region	yes	[73]
5	AtRALF5	AT1G35467	324	270	89	10.4143	9.63	apoplast, extracellular region	yes	[73]
6	AtRALF6	AT1G60625	246	246	81	9.0353	9.42	apoplast, extracellular region	yes	[73]
7	AtRALF7	AT1G60815	246	246	81	9.0925	9.59	apoplast, extracellular region	yes	[73]
8	AtRALF8	AT1G61563	528	249	82	8.9064	9.55	apoplast, extracellular region	yes	[73]
9	AtRALF9	AT1G61566	551	228	75	8.2596	9.55	apoplast, extracellular region	yes	[73]
10	AtRALF10	AT2G19020	351	222	73	7.9794	9.67	extracellular region	yes	[73]
11	AtRALF11	AT2G19030	456	219	72	7.8821	8.61	extracellular region	yes	[73]
12	AtRALF12	AT2G19040	332	219	72	7.88	8.79	apoplast, extracellular region	yes	[73]
13	AtRALF13	AT2G19045	460	219	72	7.881	8.61	apoplast, extracellular region	yes	[73]
14	AtRALF14	AT2G20660	306	306	101	11.7185	9.42	apoplast, extracellular region	yes	[73]
15	AtRALF15	AT2G22055	650	240	79	8.8303	10.04	apoplast, extracellular region	yes	[73]
16	AtRALF16	AT2G32835	288	288	95	10.6682	7.64	apoplast, extracellular region	yes	[73]
17	AtRALF17	AT2G32885	1793	219	72	7.4136	9.13	extracellular region	yes	[73]
18	AtRALF18	AT2G33130	676	312	103	11.3903	9.3	extracellular region	yes	[73]
19	AtRALF19	AT2G33775	991	333	110	12.3971	9.77	apoplast, extracellular region, pollen tube	yes	[73]
20	AtRALF20	AT2G34825	537	219	72	7.717	9.1	apoplast, extracellular region	yes	[73]
21	AtRALF21	AT3G04735	395	318	105	11.9509	9.8	apoplast, extracellular region	yes	[73]
22	AtRALF22	AT3G05490	1933	360	119	13.0295	8.6	apoplast, extracellular region, plasmodesma	yes	[73]
23	AtRALF23	AT3G16570	1965	417	138	15.0487	8.88	apoplast, extracellular region	yes	[73]
24	AtRALF24	AT3G23805	913	357	118	13.2432	8.32	apoplast, extracellular region	yes	[73]
25	AtRALF25	AT3G25165	599	225	74	8.5231	10.17	apoplast, mitochondrion	yes	[73]
26	AtRALF26	AT3G25170	1154	231	76	8.6101	10.31	apoplast, extracellular region	yes	[73]
27	AtRALF27	AT3G29780	603	354	117	12.6983	8.23	apoplast, extracellular region	yes	[73]
28	AtRALF28	AT4G11510	459	258	85	9.3899	9.19	apoplast, extracellular region	yes	[73]
29	AtRALF29	AT4G11653	289	273	90	10.3081	10.05	apoplast, extracellular region	yes	[73]
30	AtRALF30	AT4G13075	633	231	76	8.2167	8.99	apoplast, extracellular region	yes	[73]
31	AtRALF31	AT4G13950	752	342	113	12.6763	5.01	apoplast, extracellular region	yes	[73]
32	AtRALF32	AT4G14010	866	354	117	12.9185	8.19	apoplast, extracellular region	yes	[73]
33	AtRALF33	AT4G15800	1209	351	116	12.8055	9.41	apoplast, extracellular region, plant-type cell wall, plasmodesma	yes	[73]
34	AtRALF34	AT5G67070	1358	390	129	14.7292	6.28	apoplast, extracellular region	yes	[73]
35	AtRALF35	AT1G60913	310	240	79	9.0615	9.24	extracellular region	yes	[73]
36	AtRALF36	AT2G32785	291	216	71	8.0164	9.41	extracellular region, pollen tube	yes	[73]
37	AtRALF37	AT2G32788	278	195	64	7.2095	9.34	pollen tube	yes	[73]
38	AtRALF38	AT2G19010	2631	1137	378	34.96	8.38	extracellular region	yes	This work
39	AtRALF39	AT4G14020	700	336	111	12.79	6.2	nucleus	yes	This work
40	AtRALF40	AT5G38980	727	279	92	10.3501	9.48	extracellular region, plastid	no	This work
41	AtRALF41	AT5G67060	1266	726	241	34.61	9.19	nucleus	no	This work
Glycine max
42	GmRALF1	Glyma.01G186800	1047	525	174	19.57	8.89	endoplasmic reticulum membrane	yes	This work
43	GmRALF2	Glyma.03G213000	1061	348	115	12.75	8.61	extracellular region	yes	This work
44	GmRALF3	Glyma.03G236000	871	525	174	19.73	9.67	chloroplast	yes	This work
45	GmRALF4	Glyma.05G151400	775	360	119	13.23	8.61	chloroplast	yes	This work
46	GmRALF5	Glyma.05G151900	780	387	128	14.24	8.51	extracellular region	yes	This work
47	GmRALF6	Glyma.07G198100	1143	336	111	12.38	7.74	extracellular region	yes	This work
48	GmRALF7	Glyma.07G247500	1002	357	118	12.78	9.08	extracellular region	yes	This work
49	GmRALF8	Glyma.08G108100	162	162	53	6.04	9.91	extracellular region or nucleus	no	This work
50	GmRALF9	Glyma.08G108200	929	360	119	13.11	8.61	chloroplast	yes	This work
51	GmRALF10	Glyma.08G108700	389	342	113	12.59	8.59	extracellular region	yes	This work
52	GmRALF11	Glyma.10G152000	1650	354	117	12.52	9.11	extracellular region	yes	This work
53	GmRALF12	Glyma.11G055200	917	366	121	13.96	8.67	extracellular region	yes	This work
54	GmRALF13	Glyma.11G254600	862	369	122	13.86	8.12	extracellular region	yes	This work
55	GmRALF14	Glyma.12G206100	542	225	74	8.21	9.07	extracellular region	yes	This work
56	GmRALF15	Glyma.13G178300	579	336	111	12.51	8.8	extracellular region	yes	This work
57	GmRALF16	Glyma.13G295800	234	201	66	7.34	10.09	chloroplast	no	This work
58	GmRALF17	Glyma.15G075300	899	375	124	13.82	7.7	extracellular region	yes	This work
59	GmRALF18	Glyma.16G090600	423	219	72	8.29	8.96	extracellular region	yes	This work
60	GmRALF19	Glyma.17G026400	1164	363	120	13.09	8.9	extracellular region	yes	This work
61	GmRALF20	Glyma.18G002500	861	369	122	13.9	8.13	extracellular region	yes	This work
62	GmRALF21	Glyma.19G209900	926	348	115	12.72	9.05	chloroplast	yes	This work
63	GmRALF22	Glyma.19G233700	869	390	129	14.41	8.65	extracellular region or chloroplast	no	This work
64	GmRALF23	Glyma.20G066000	222	222	73	8.23	9.56	extracellular region	yes	This work
65	GmRALF24	Glyma.20G236400	5414	345	114	12.21	9.04	extracellular region	yes	This work
Lotus japonicus
66	LjRALF1	Lj1g0013033	689	378	125	13.76	8.21	extracellular region	yes	This work
67	LjRALF2	Lj1g0016255	768	360	119	12.75	9.27	extracellular region	yes	This work
68	LjRALF3	Lj2g0001321	951	384	127	14.44	6.1	extracellular region	yes	This work
69	LjRALF4	Lj2g0009864	368	297	98	10.55	8.43	extracellular region	yes	This work
70	LjRALF5	Lj2g0016288	2284	285	94	10.28	7.72	extracellular region	yes	This work
71	LjRALF6	Lj2g0017295	368	297	98	10.57	8.82	extracellular region	yes	This work
72	LjRALF7	Lj3g0007476	366	366	121	13.62	9.28	extracellular region	yes	This work
73	LjRALF8	Lj3g0009829	201	201	66	7.46	9.73	extracellular region	yes	This work
74	LjRALF9	Lj3g0010521	237	237	78	8.38	9.83	extracellular region	yes	This work
75	LjRALF10	Lj3g0016852	246	246	81	8.89	9.18	extracellular region	yes	This work
76	LjRALF11	Lj3g0019093	231	231	76	8.39	9.6	extracellular region	yes	This work
77	LjRALF12	Lj4g0008619	891	342	113	12.7	8.24	extracellular region	yes	This work
78	LjRALF13	Lj4g0020304	333	333	110	12.21	9.74	extracellular region	yes	This work
79	LjRALF14	Lj4g0026721	1208	387	128	14.15	9.08	extracellular region	yes	This work
80	LjRALF15	Lj5g0010157	682	363	120	12.83	8.26	extracellular region	yes	This work
81	LjRALF16	Lj6g0020725	368	297	98	10.56	8.82	extracellular region	yes	This work
82	LjRALF17	Lj6g0025466	1568	417	138	15.58	9.1	mitochondria	yes	This work
Medicago truncatula
83	MtRALF2	Medtr2g090625	237	237	78	8.48	7.6	extracellular region	yes	This work
84	MtRALF3	Medtr2g090725	231	231	76	8.15	8.34	extracellular region	yes	This work
85	MtRALF1	Medtr3g084350	932	408	135	15.44	8.5	extracellular region	yes	[93]
86	MtRALF4	Medtr3g464450	210	210	69	7.54	10.14	extracellular region	yes	This work
87	MtRALF5	Medtr3g464490	234	234	77	8.48	10.14	extracellular region	yes	This work
88	MtRALF7	Medtr4g088685	584	336	111	12.49	9.42	extracellular region	yes	[93]
89	MtRALF8	Medtr4g119860	780	381	126	14.13	9.2	extracellular region	yes	[93]
90	MtRALF9	Medtr5g017160	719	387	128	14.78	5.88	extracellular region	yes	[93]
91	MtRALF6	Medtr6g060260	318	318	105	12.09	7.69	extracellular region	yes	This work
92	MtRALF10	Medtr7g108600	628	357	118	13.12	7.65	extracellular region	yes	This work
93	MtRALF12	Medtr7g113080	1084	384	127	13.99	7.54	extracellular region	yes	[93]
94	MtRALF13	Medtr8g083150	1231	375	124	13.98	8.77	extracellular region	yes	[93]
