# Supplementary material for: Genome-Wide Identification and Comparative Analysis of RALF Gene Family in Legume and Non-Legume Species
Source: Int J Mol Sci. 2023 May 16;24(10):8842. doi: 10.3390/ijms24108842 (PMC10219148; doi:10.3390/ijms24108842)
Supplement: Supplementary file 1 [file ijms-24-08842-s001.zip › Table S3.xlsx]

## Sheet: Table S3
Supplementary Table S3 The statistical analysis of molecular features of all 94 RALF genes.
	Length (aa)				Molecular Weight (kDa)				Isoelectric Point (pI)
	Minimum	Maximum	Mean	Standard Error of Mean (SE)	Minimum	Maximum	Mean	Standard Error of Mean (SE)	Minimum	Maximum	Mean	Standard Error of Mean (SE)
Arabidopsis	64	321	103.902	8.038	7.2095	34.96	11.5998	0.897	5.01	10.31	8.98	0.1706
Soybean	53	174	112.667	5.876	6.04	19.73	12.5621	0.6605	7.7	10.09	8.84	0.1214
Lotus	66	138	105.294	5.146	7.46	15.58	11.5953	0.587	6.1	9.83	8.79	0.2249
Medicago	69	135	106.167	7.046	7.54	15.44	11.8892	0.8386	5.88	10.14	8.41	0.3555
