# Supplementary material for: Genome-Wide Identification and Comparative Analysis of RALF Gene Family in Legume and Non-Legume Species
Source: Int J Mol Sci. 2023 May 16;24(10):8842. doi: 10.3390/ijms24108842 (PMC10219148; doi:10.3390/ijms24108842)
Supplement: Supplementary file 1 [file ijms-24-08842-s001.zip › Table S4.xlsx]

## Sheet: Table S4
Supplementary Table S4 Grouping of phylogenetic tree.
Group	Subgroup	Total gene number	Arabidopsis	Soybean	Lotus	Medicago
A	A1	3	0	2	1	0
	A2	8	8	0	0	0
	A3	22	15	1	2	4
B	B1	6	2	2	1	1
	B2	6	4	1	1	0
	B3	8	2	4	1	1
	B4	6	2	2	1	1
	B5	12	4	4	2	2
	B6	19	4	8	4	3
	B7	4	0	0	4	0
