# Supplementary material for: Genome-Wide Identification and Comparative Analysis of RALF Gene Family in Legume and Non-Legume Species
Source: Int J Mol Sci. 2023 May 16;24(10):8842. doi: 10.3390/ijms24108842 (PMC10219148; doi:10.3390/ijms24108842)
Supplement: Supplementary file 1 [file ijms-24-08842-s001.zip › Table S5.xlsx]

## Sheet: Table S5
Supplementary Table S5 Distribution of conserved motif in ten subgroups.
Group	Subgroup	RR	YI/LSY	Leu-11	C1	C2	C3	C4	Total
A	A1	0	0	0	1	1	3	3	3
	A2	0	4	3	8	8	8	8	8
	A3	0	7	3	20	20	22	22	22
B	B1	4	2	6	5	1	5	6	6
	B2	1	2	3	4	6	4	3	6
	B3	8	8	8	8	7	8	8	8
	B4	6	6	6	6	5	6	6	6
	B5	11	10	12	9	9	12	12	12
	B6	19	19	19	19	19	19	20	19
	B7	0	0	4	4	4	4	3	4
