# Supplementary material for: Genome-Wide Identification and Comparative Analysis of RALF Gene Family in Legume and Non-Legume Species
Source: Int J Mol Sci. 2023 May 16;24(10):8842. doi: 10.3390/ijms24108842 (PMC10219148; doi:10.3390/ijms24108842)
Supplement: Supplementary file 1 [file ijms-24-08842-s001.zip › Table S6.xlsx]

## Sheet: Table S6
Supplementary Table S6 The Statistics analysis of RALF conserved motifs/residues.
Species	Arabidopsis	Soybean	Lotus	Medicago
Gene number	41	24	17	12
Predicted S1P cleavage site (%)	29.2683	83.3333	52.9412	66.6667
XI/LXX motif (%)	75.6098	95.8333	70.5882	100
Leu-11	51.2195	83.3333	82.3529	66.6667
Conserved Cysteine 1 (%)	90.2439	87.5	94.1176	83.3333
Conserved Cysteine 2 (%)	92.6829	79.1667	82.3529	75
Conserved Cysteine 3 (%)	92.6829	100	100	100
Conserved Cysteine 4 (%)	95.122	95.8333	88.2353	100
Mean Percentage (%)	75.2613	89.2857	81.5126	84.5238
