# Supplementary material for: Genome-Wide Identification and Comparative Analysis of RALF Gene Family in Legume and Non-Legume Species
Source: Int J Mol Sci. 2023 May 16;24(10):8842. doi: 10.3390/ijms24108842 (PMC10219148; doi:10.3390/ijms24108842)
Supplement: Supplementary file 1 [file ijms-24-08842-s001.zip › Table S7.xlsx]

## Sheet: Table S7
Supplementary Table S7 Collinearity gene pairs of RALF family genes between non-legume and legume species.
Arabidopsis_gene_ID	Soybean_gene_ID
At-transcript:AT1G02900.1	Gm-transcript:KRH33892
At-transcript:AT1G02900.1	Gm-transcript:KRG96813
At-transcript:AT1G02900.1	Gm-transcript:KRG96423
At-transcript:AT1G02900.1	Gm-transcript:KRG92897
At-transcript:AT1G02900.1	Gm-transcript:KRH68167
At-transcript:AT1G02900.1	Gm-transcript:KRH50846
At-transcript:AT2G20660.1	Gm-transcript:KRH22372
At-transcript:AT3G05490.1	Gm-transcript:KRH33892
At-transcript:AT3G23805.1	Gm-transcript:KRH31566
At-transcript:AT3G16570.1	Gm-transcript:KRH02252
At-transcript:AT3G23805.1	Gm-transcript:KRG97353
At-transcript:AT3G05490.1	Gm-transcript:KRG96423
At-transcript:AT3G05490.1	Gm-transcript:KRG96813
At-transcript:AT3G05490.1	Gm-transcript:KRG92897
At-transcript:AT3G05490.1	Gm-transcript:KRH68518
At-transcript:AT3G23805.1	Gm-transcript:KRH58846
At-transcript:AT3G16570.1	Gm-transcript:KRH50846
At-transcript:AT3G05490.1	Gm-transcript:KRH50846
At-transcript:AT3G23805.1	Gm-transcript:KRH42749
At-transcript:AT4G13950.1	Gm-transcript:KRH31566
At-transcript:AT4G15800.1	Gm-transcript:KRH02252
At-transcript:AT4G13950.1	Gm-transcript:KRG97353
At-transcript:AT4G15800.1	Gm-transcript:KRG96423
At-transcript:AT4G15800.1	Gm-transcript:KRH68167
At-transcript:AT4G13950.1	Gm-transcript:KRH58846
At-transcript:AT4G14010.1	Gm-transcript:KRH58841
At-transcript:AT4G15800.1	Gm-transcript:KRH50846
At-transcript:AT4G13950.1	Gm-transcript:KRH42749
At-transcript:AT4G14010.1	Gm-transcript:KRH42742
At-transcript:AT5G67070.1	Gm-transcript:KRH77008
At-transcript:AT5G67070.1	Gm-transcript:KRH28463
Arabidopsis_gene_ID	Lotus_gene_ID
At-transcript:AT1G02900.1	Lj-Lj1g0013033.1.Lj1.0v1
At-transcript:AT1G28270.1	Lj-Lj3g0007476.1.Lj1.0v1
At-transcript:AT1G02900.1	Lj-Lj4g0026721.1.Lj1.0v1
At-transcript:AT2G33775.1	Lj-Lj3g0007476.1.Lj1.0v1
At-transcript:AT3G05490.1	Lj-Lj1g0016255.1.Lj1.0v1
At-transcript:AT3G16570.1	Lj-Lj4g0026721.1.Lj1.0v1
At-transcript:AT3G05490.1	Lj-Lj5g0010157.1.Lj1.0v1
At-transcript:AT3G23805.1	Lj-Lj6g0025466.1.Lj1.0v1
At-transcript:AT4G15800.1	Lj-Lj4g0026721.1.Lj1.0v1
At-transcript:AT4G14010.1	Lj-Lj4g0008619.1.Lj1.0v1
At-transcript:AT4G13950.1	Lj-Lj6g0025466.1.Lj1.0v1
At-transcript:AT5G67070.1	Lj-Lj2g0001321.1.Lj1.0v1
Arabidopsis_gene_ID	Medicago_gene_ID
At-transcript:AT1G02900.1	Mt-transcript:AES82124
At-transcript:AT3G23805.1	Mt-transcript:AES71939
At-transcript:AT3G16570.1	Mt-transcript:AES91867
At-transcript:AT3G05490.1	Mt-transcript:AES82466
At-transcript:AT4G13950.1	Mt-transcript:AES71939
At-transcript:AT4G15800.1	Mt-transcript:AES91867
At-transcript:AT5G67070.1	Mt-transcript:AES94683
